# Supplementary material for: Impact of Schistosoma mansoni Infection on the Gut Microbiome and Hepatitis B Vaccine Immune Response in Fishing Communities of Lake Victoria, Uganda
Source: Vaccines (Basel). 2025 Mar 31;13(4):375. doi: 10.3390/vaccines13040375 (PMC12030974; doi:10.3390/vaccines13040375)
Supplement: Supplementary file 1 [file vaccines-13-00375-s001.zip]

Archive with 1 entries (1 files):
- vaccines-3505154-supplementary.pdf
